# Supplementary material for: Flower diversity and bee reproduction in an arid ecosystem
Source: PeerJ. 2016 Jul 26;4:e2250. doi: 10.7717/peerj.2250 (PMC4974926; doi:10.7717/peerj.2250)
Supplement: Supplemental Information 7 [file peerj-04-2250-s007.r]

pcor.test <- function(x,y,z,use="mat",method="p",na.rm=T){
  # The partial correlation coefficient between x and y given z
  #
  # pcor.test is free and comes with ABSOLUTELY NO WARRANTY.
  #
  # x and y should be vectors
  #
  # z can be either a vector or a matrix
  #
  # use: There are two methods to calculate the partial correlation coefficient.
  #	 One is by using variance-covariance matrix ("mat") and the other is by using recursive formula ("rec").
  #	 Default is "mat".
  #
  # method: There are three ways to calculate the correlation coefficient, 
  #	    which are Pearson's ("p"), Spearman's ("s"), and Kendall's ("k") methods.
  # 	    The last two methods which are Spearman's and Kendall's coefficient are based on the non-parametric analysis.
  #	    Default is "p".
  #
  # na.rm: If na.rm is T, then all the missing samples are deleted from the whole dataset, which is (x,y,z).
  #        If not, the missing samples will be removed just when the correlation coefficient is calculated.
  #	   However, the number of samples for the p-value is the number of samples after removing 
  #	   all the missing samples from the whole dataset.
  #	   Default is "T".
  
  x <- c(x)
  y <- c(y)
  z <- as.data.frame(z)
  
  if(use == "mat"){
    p.use <- "Var-Cov matrix"
    pcor = pcor.mat(x,y,z,method=method,na.rm=na.rm)
  }else if(use == "rec"){
    p.use <- "Recursive formula"
    pcor = pcor.rec(x,y,z,method=method,na.rm=na.rm)
  }else{
    stop("\'use\' should be either \"rec\" or \"mat\"!\n")
  }
  
  # print the method
  if(gregexpr("p",method)[[1]][1] == 1){
    p.method <- "Pearson"
  }else if(gregexpr("s",method)[[1]][1] == 1){
    p.method <- "Spearman"
  }else if(gregexpr("k",method)[[1]][1] == 1){
    p.method <- "Kendall"
  }else{
    stop("\'method\' should be \"pearson\" or \"spearman\" or \"kendall\"!\n")
  }
  
  # sample number
  n <- dim(na.omit(data.frame(x,y,z)))[1]
  
  # given variables' number
  gn <- dim(z)[2]
  
  # p-value
  if(p.method == "Kendall"){
    statistic <- pcor/sqrt(2*(2*(n-gn)+5)/(9*(n-gn)*(n-1-gn)))
    p.value <- 2*pnorm(-abs(statistic))
    
  }else{
    statistic <- pcor*sqrt((n-2-gn)/(1-pcor^2))
    p.value <- 2*pnorm(-abs(statistic))
  }
  
  data.frame(estimate=pcor,p.value=p.value,statistic=statistic,n=n,gn=gn,Method=p.method,Use=p.use)
}			

# By using var-cov matrix
pcor.mat <- function(x,y,z,method="p",na.rm=T){
  
  x <- c(x)
  y <- c(y)
  z <- as.data.frame(z)
  
  if(dim(z)[2] == 0){
    stop("There should be given data\n")
  }
  
  data <- data.frame(x,y,z)
  
  if(na.rm == T){
    data = na.omit(data)
  }
  
  xdata <- na.omit(data.frame(data[,c(1,2)]))
  Sxx <- cov(xdata,xdata,m=method)
  
  xzdata <- na.omit(data)
  xdata <- data.frame(xzdata[,c(1,2)])
  zdata <- data.frame(xzdata[,-c(1,2)])
  Sxz <- cov(xdata,zdata,m=method)
  
  zdata <- na.omit(data.frame(data[,-c(1,2)]))
  Szz <- cov(zdata,zdata,m=method)
  
  # is Szz positive definite?
  zz.ev <- eigen(Szz)$values
  if(min(zz.ev)[1]<0){
    stop("\'Szz\' is not positive definite!\n")
  }
  
  # partial correlation
  Sxx.z <- Sxx - Sxz %*% solve(Szz) %*% t(Sxz)
  
  rxx.z <- cov2cor(Sxx.z)[1,2]
  
  rxx.z
}

# By using recursive formula
pcor.rec <- function(x,y,z,method="p",na.rm=T){
  # 
  
  x <- c(x)
  y <- c(y)
  z <- as.data.frame(z)
  
  if(dim(z)[2] == 0){
    stop("There should be given data\n")
  }
  
  data <- data.frame(x,y,z)
  
  if(na.rm == T){
    data = na.omit(data)
  }
  
  # recursive formula
  if(dim(z)[2] == 1){
    tdata <- na.omit(data.frame(data[,1],data[,2]))
    rxy <- cor(tdata[,1],tdata[,2],m=method)
    
    tdata <- na.omit(data.frame(data[,1],data[,-c(1,2)]))
    rxz <- cor(tdata[,1],tdata[,2],m=method)
    
    tdata <- na.omit(data.frame(data[,2],data[,-c(1,2)]))
    ryz <- cor(tdata[,1],tdata[,2],m=method)
    
    rxy.z <- (rxy - rxz*ryz)/( sqrt(1-rxz^2)*sqrt(1-ryz^2) )
    
    return(rxy.z)
  }else{
    x <- c(data[,1])
    y <- c(data[,2])
    z0 <- c(data[,3])
    zc <- as.data.frame(data[,-c(1,2,3)])
    
    rxy.zc <- pcor.rec(x,y,zc,method=method,na.rm=na.rm)
    rxz0.zc <- pcor.rec(x,z0,zc,method=method,na.rm=na.rm)
    ryz0.zc <- pcor.rec(y,z0,zc,method=method,na.rm=na.rm)
    
    rxy.z <- (rxy.zc - rxz0.zc*ryz0.zc)/( sqrt(1-rxz0.zc^2)*sqrt(1-ryz0.zc^2) )
    return(rxy.z)
  }			
}	
