# Supplementary material for: Flower diversity and bee reproduction in an arid ecosystem
Source: PeerJ. 2016 Jul 26;4:e2250. doi: 10.7717/peerj.2250 (PMC4974926; doi:10.7717/peerj.2250)
Supplement: Supplemental Information 8 — Column names: “codigo.i” refers to bee species, “sitio” refers to site names, “mean.no.celd” is the main number of brood cells per nest per site, “celd.tot” is the total number of cells, “nidos.tot” is the total number of nests. [file peerj-04-2250-s008.xls]

## Sheet: insect
codigo.i	sitio	mean.no.celd	celd.tot	nidos.tot
ant.and	V10	6	12	2
ant.and	V12	8.23333333333333	24.7	3
ant.and	V7	9	9	1
ant.dec	V10	5.53333333333333	83	15
ant.dec	V11	4	4	1
ant.dec	V13	8	88	11
ant.dec	V14	8.02380952380952	168.5	21
ant.dec	V4	12	12	1
ant.dec	V6	10	10	1
ant.dec	V8	1	1	1
ant.dec	V9	7	7	1
ant.dec	VQ	8.5	17	2
ant.rub	V1	3	3	1
ant.rub	V10	7	7	1
ant.rub	V11	9	9	1
ant.rub	V12	5	15	3
ant.rub	V13	5	5	1
ant.rub	V14	7.33333333333333	22	3
ant.rub	V2	10	10	1
ant.rub	V4	7.25	58	8
ant.rub	V6	9.8	49	5
ant.rub	V7	8	8	1
ant.rub	V9	4	8	2
ant.rub	VQ	6.5	26	4
ant.vig	V10	4.33333333333333	13	3
ant.vig	V11	6.13636363636364	67.5	11
ant.vig	V12	6	18	3
ant.vig	V13	7	7	1
ant.vig	V14	5.5	11	2
ant.vig	V2	3	3	1
ant.vig	V4	3.2	16	5
ant.vig	V5	2	2	1
ant.vig	V9	4.66666666666667	42	9
ant.vig	VQ	4.66666666666667	14	3
chr.sp1	V1	3	3	1
chr.sp1	VQ	9	9	1
coe.inc	V1	3.92307692307692	51	13
coe.inc	V10	5.78571428571429	81	14
coe.inc	V11	4.52380952380952	95	21
coe.inc	V12	4.86046511627907	209	43
coe.inc	V13	5.36363636363636	59	11
coe.inc	V14	3	3	1
coe.inc	V2	5.17647058823529	88	17
coe.inc	V4	4.79245283018868	254	53
coe.inc	V5	5.22222222222222	188	36
coe.inc	V6	8.33333333333333	25	3
coe.inc	V7	7.66666666666667	23	3
coe.inc	V8	4.25	34	8
coe.inc	V9	4.83783783783784	179	37
coe.inc	VQ	6.33333333333333	95	15
colep3	V10	5.6	56	10
colep3	V12	13.5	27	2
colep3	V13	6	18	3
colep3	V14	8.25	33	4
colep3	V2	3	3	1
colep3	V4	3	3	1
colep3	V7	6.71428571428571	47	7
colep3	V8	1	1	1
colep3	V9	4	16	4
colep3	VQ	5.75	23	4
lepid8	V1	4.5	18	4
lepid8	V10	7.83333333333333	23.5	3
lepid8	V11	8	8	1
lepid8	V12	7.42	74.2	10
lepid8	V13	7.42857142857143	52	7
lepid8	V14	8.96428571428571	125.5	14
lepid8	V2	4875	58.5	12
lepid8	V4	5.03846153846154	65.5	13
lepid8	V5	11.0625	88.5	8
lepid8	V6	4.4	22	5
lepid8	V7	4.5	18	4
lepid8	V9	5.4	27	5
lepid8	VQ	7.5	22.5	3
meg.A	V1	2.5	5	2
meg.A	V10	7.83333333333333	94	12
meg.A	V11	5.04761904761905	106	21
meg.A	V12	5.31428571428571	186	35
meg.A	V13	5	20	4
meg.A	V14	7.71428571428571	54	7
meg.A	V2	4.95238095238095	104	21
meg.A	V4	5.73170731707317	235	41
meg.A	V5	5.73076923076923	149	26
meg.A	V8	6.16666666666667	37	6
meg.A	V9	5.96153846153846	155	26
meg.A	VQ	6.52380952380952	137	21
meg.cte	V1	6	6	1
meg.cte	V10	6.14285714285714	43	7
meg.cte	V11	3.33333333333333	10	3
meg.cte	V12	4.8	24	5
meg.cte	V13	4	28	7
meg.cte	V14	8	16	2
meg.cte	V2	2	2	1
meg.cte	V5	4	4	1
meg.cte	V6	8.71428571428571	61	7
meg.cte	V7	8.17241379310345	237	29
meg.cte	V8	8.5	17	2
meg.cte	V9	5	20	4
meg.cte	VQ	8	40	5
meg.C	V10	10	10	1
meg.C	V12	6	12	2
meg.C	V13	6	12	2
meg.C	V2	5	5	1
meg.C	V4	4.66666666666667	14	3
meg.C	V5	4.75	19	4
meg.C	V9	6.75	27	4
mou.tri	V6	10	10	1
mou.tri	V7	3.5	7	2
the.sp2	V1	1.85714285714286	13	7
the.sp2	V11	2.5	10	4
the.sp2	V12	3.5	28	8
the.sp2	V13	2	2	1
the.sp2	V14	3.33333333333333	10	3
the.sp2	V2	3.5	7	2
the.sp2	V4	5	10	2
the.sp2	V5	3	21	7
the.sp2	V7	5	25	5
the.sp2	V8	3	6	2
the.sp2	V9	3	15	5
the.sp2	VQ	2	2	1
tri.lat	V1	14.4090909090909	158.5	11
tri.lat	V10	10.5	10.5	1
tri.lat	V11	12.75	51	4
tri.lat	V12	10.5636363636364	116.2	11
tri.lat	V13	11.8333333333333	35.5	3
tri.lat	V14	12.0384615384615	156.5	13
tri.lat	V2	13.6666666666667	41	3
tri.lat	V4	14125	56.5	4
tri.lat	V5	11.2	56	5
tri.lat	V8	3	3	1
tri.lat	V9	9.75	19.5	2
tri.lat	VQ	22	22	1
xyl.ord	V1	6.57142857142857	46	7
xyl.ord	V10	5.6	28	5
xyl.ord	V11	3.8	19	5
xyl.ord	V12	3.3	33	10
xyl.ord	V13	5.5	44	8
xyl.ord	V14	6.8	34	5
xyl.ord	V2	3	27	9
xyl.ord	V4	4.54545454545455	50	11
xyl.ord	V5	4.5	18	4
xyl.ord	V6	3.5	14	4
xyl.ord	V7	4	20	5
xyl.ord	V8	2.75	22	8
xyl.ord	V9	5.5	11	2
xyl.ord	VQ	4.4	22	5
xyl.spl	V10	4	4	1
xyl.spl	V13	3	3	1
xyl.spl	V14	3.5	7	2
xyl.spl	V2	17	17	1
