# Supplementary material for: Flower diversity and bee reproduction in an arid ecosystem
Source: PeerJ. 2016 Jul 26;4:e2250. doi: 10.7717/peerj.2250 (PMC4974926; doi:10.7717/peerj.2250)
Supplement: Supplemental Information 9 — Column names: “sitio” refers to site name, “abund.flores” is the flower abundance, “raref” is the flower richness rarefied, “altitud” is the altitude, “anio.q” is the time elapsed since last fire. The other columns were not used in this study. [file peerj-04-2250-s009.xls]

## Sheet: plants
sitio	abund.flores	riq.sitio	abund.lar	S	sd	raref	altitud	anio.q	marg.ind
V1	49850	26	10211	1.05904620968091	5866.71756454517	12.7930088987895	1259	8	2.31122518776156
V10	226526	25	30	0.382932946469834	60318.3278245806	10.8926104983187	1150	8	1.94637493630279
V11	104528	32	1684	0.760885781207534	16937.4961634155	13.9939970247986	1208	17	2.68230821369784
V12	137823	41	3727	1.10844453975109	14350.1766931631	15.9677544398709	1269	17	3.3801696592648
V13	88504	29	900	0.633598401275979	14405.8128644556	15.8852075756045	1182	7	2.45812344677313
V14	167615	17	0	0.456923171112391	45409.1657236101	8.64542498622957	1078	25	1.33007189044914
V2	118016	33	15950	1.18424665322963	12434.9095349688	13.5047817136426	1225	8	2.74006020976753
V4	48025	35	15103	0.924744209799717	6470.43791849847	14.3070986037858	1235	25	3.15414189751464
V5	157905	36	13690	0.865319987365537	22117.107289139	15.5082760709977	1238	25	2.92403795549191
V6	82580	55	0	1.12016494787891	8989.41269236047	15.6393583197887	1450	22	4.76967639041195
V7	72320	51	0	1.43210562304842	5810.500193615	15.0478962584451	1383	1	4.4687321046985
V8	43169	33	547	0.860333483332983	5798.76884562577	13.5318098692356	1398	25	2.9982541005085
V9	58547	37	16685	1.44356170786619	4794.131738386	15.6766420792434	1174	25	3.2794097768738
VQ	79547	40	7054	1.02153312128164	8147.19055761818	19.4479780146381	1239	2	3.45618955187006
