# Supplementary material for: Flower diversity and bee reproduction in an arid ecosystem
Source: PeerJ. 2016 Jul 26;4:e2250. doi: 10.7717/peerj.2250 (PMC4974926; doi:10.7717/peerj.2250)
Supplement: Supplemental Information 10 — Column names: “id.trampa” is a identification number for bee individuals, “codigo.i” is the bee species, “site” is name of the site, “codigo.p” is the plant species consumed, “sum.sp” are the number of pollen grains observed, “sum.tot” is the total pollen grains observed for that bee individual (this was used to calculate the proportion of use), “prop” is the proportion of use of a given plant by a bee individual. [file peerj-04-2250-s010.xls]

## Sheet: datos.grado
id.trampa	codigo.i	sitio	codigo.p	sum.sp	sum.tot	prop
1019	meg.A	V13	med.lup	1	399	0.0025062656641604
1019	meg.A	V13	lar.spp	1	399	0.0025062656641604
1019	meg.A	V13	lyc.spp	6	399	0.0150375939849624
1019	meg.A	V13	gla.sp2	391	399	0.979949874686717
1027	meg.A	VQ	lyc.spp	8	571	0.0140105078809107
1027	meg.A	VQ	lar.spp	563	571	0.985989492119089
1044	meg.A	V2	lar.spp	164	185	0.886486486486487
1044	meg.A	V2	lyc.spp	21	185	0.113513513513514
1062	meg.A	V12	lyc.spp	2	693	0.00288600288600289
1062	meg.A	V12	lar.spp	691	693	0.997113997113997
1063	meg.A	V12	lar.spp	1041	1046	0.995219885277247
1063	meg.A	V12	lyc.spp	5	1046	0.00478011472275335
1067	meg.A	V12	lar.spp	405	405	1
1068	meg.A	V12	lar.spp	183	183	1
1086	meg.A	V4	lyc.spp	8	367	0.0217983651226158
1086	meg.A	V4	lar.spp	359	367	0.978201634877384
1090	meg.A	V4	lyc.spp	2	366	0.00546448087431694
1090	meg.A	V4	lar.spp	364	366	0.994535519125683
1100	meg.A	V4	lar.spp	234	237	0.987341772151899
1100	meg.A	V4	lyc.spp	3	237	0.0126582278481013
1120	meg.A	V10	lar.spp	329	329	1
1138	meg.A	VQ	mon.aph	10	362	0.0276243093922652
1138	meg.A	VQ	lar.spp	334	362	0.922651933701657
1138	meg.A	VQ	lyc.spp	18	362	0.0497237569060773
1145	meg.A	VQ	lyc.spp	3	407	0.00737100737100737
1145	meg.A	VQ	lar.spp	404	407	0.992628992628993
1146	meg.A	VQ	lar.spp	470	477	0.985324947589098
1146	meg.A	VQ	lyc.spp	7	477	0.0146750524109015
1149	meg.A	VQ	lar.spp	646	651	0.992319508448541
1149	meg.A	VQ	lyc.spp	5	651	0.00768049155145929
1153	meg.A	VQ	lar.spp	219	219	1
1162	meg.A	V5	lar.spp	399	411	0.970802919708029
1162	meg.A	V5	lyc.spp	12	411	0.0291970802919708
1163	meg.A	V5	lar.spp	671	673	0.99702823179792
1163	meg.A	V5	lyc.spp	2	673	0.00297176820208024
1167	meg.A	V5	lar.spp	614	620	0.990322580645161
1167	meg.A	V5	lyc.spp	6	620	0.00967741935483871
1173	meg.A	V9	lar.spp	448	458	0.978165938864629
1173	meg.A	V9	lyc.spp	10	458	0.0218340611353712
1177	meg.A	V9	lar.spp	266	285	0.933333333333333
1177	meg.A	V9	ero.cic	1	285	0.00350877192982456
1177	meg.A	V9	sph.min	1	285	0.00350877192982456
1177	meg.A	V9	lyc.spp	11	285	0.0385964912280702
1177	meg.A	V9	pro.fle	6	285	0.0210526315789474
1181	meg.A	V9	lyc.spp	1	782	0.00127877237851662
1181	meg.A	V9	lar.spp	781	782	0.998721227621483
1187	meg.A	V9	lyc.spp	6	414	0.0144927536231884
1187	meg.A	V9	lar.spp	408	414	0.985507246376812
1197	meg.A	V9	lar.spp	205	205	1
1198	meg.A	V9	lar.spp	648	648	1
1203	meg.A	V9	lar.spp	952	952	1
1209	meg.A	V2	lar.spp	103	103	1
1218	meg.A	V2	lyc.spp	2	5	0.4
1218	meg.A	V2	lar.spp	3	5	0.6
1220	meg.A	V2	lar.spp	410	412	0.995145631067961
1220	meg.A	V2	lyc.spp	2	412	0.00485436893203883
1230	meg.A	V2	lar.spp	646	646	1
1253	meg.A	V12	lar.spp	180	181	0.994475138121547
1253	meg.A	V12	lyc.spp	1	181	0.00552486187845304
1262	meg.A	V11	lyc.spp	15	609	0.0246305418719212
1262	meg.A	V11	lar.spp	594	609	0.975369458128079
1264	meg.A	V12	lar.spp	315	315	1
1316	meg.A	V4	lar.spp	560	560	1
1317	meg.A	V4	lyc.spp	3	424	0.00707547169811321
1317	meg.A	V4	lar.spp	421	424	0.992924528301887
1322	meg.A	V4	lyc.spp	2	482	0.004149377593361
1322	meg.A	V4	lar.spp	480	482	0.995850622406639
1323	meg.A	V4	sph.min	1	663	0.00150829562594268
1323	meg.A	V4	lar.spp	658	663	0.992458521870287
1323	meg.A	V4	lyc.spp	4	663	0.00603318250377074
1327	meg.A	V4	bud.men	1	248	0.00403225806451613
1327	meg.A	V4	lar.spp	238	248	0.959677419354839
1327	meg.A	V4	lyc.spp	9	248	0.0362903225806452
1329	meg.A	V4	lyc.spp	5	286	0.0174825174825175
1329	meg.A	V4	lar.spp	281	286	0.982517482517482
1339	meg.A	V4	lar.spp	242	247	0.979757085020243
1339	meg.A	V4	lyc.spp	5	247	0.0202429149797571
1360	meg.A	V10	zuc.pun	1	256	0.00390625
1360	meg.A	V10	lar.spp	255	256	0.99609375
1365	meg.A	VQ	lar.spp	502	509	0.986247544204322
1365	meg.A	VQ	lyc.spp	7	509	0.0137524557956778
1368	meg.A	VQ	pro.fle	6	291	0.0206185567010309
1368	meg.A	VQ	lyc.spp	1	291	0.00343642611683849
1368	meg.A	VQ	lar.spp	284	291	0.975945017182131
1372	meg.A	VQ	lyc.spp	24	721	0.0332871012482663
1372	meg.A	VQ	lar.spp	697	721	0.966712898751734
1378	meg.A	VQ	lar.spp	173	178	0.971910112359551
1378	meg.A	VQ	lyc.spp	5	178	0.0280898876404494
1390	meg.A	V9	lar.spp	630	635	0.992125984251969
1390	meg.A	V9	lyc.spp	5	635	0.0078740157480315
1420	meg.A	V5	lar.spp	706	721	0.979195561719834
1420	meg.A	V5	pro.fle	1	721	0.0013869625520111
1420	meg.A	V5	lyc.spp	14	721	0.0194174757281553
1423	meg.A	V5	lyc.spp	12	548	0.0218978102189781
1423	meg.A	V5	lar.spp	536	548	0.978102189781022
1427	meg.A	V5	lar.spp	945	954	0.990566037735849
1427	meg.A	V5	lyc.spp	9	954	0.00943396226415094
1435	meg.A	V5	lyc.spp	14	924	0.0151515151515152
1435	meg.A	V5	lar.spp	910	924	0.984848484848485
1436	meg.A	V2	lyc.spp	11	840	0.0130952380952381
1436	meg.A	V2	lar.spp	829	840	0.986904761904762
1441	meg.A	V5	lar.spp	845	846	0.998817966903073
1441	meg.A	V5	lyc.spp	1	846	0.00118203309692671
1451	meg.A	V11	lar.spp	649	666	0.974474474474474
1451	meg.A	V11	lyc.spp	17	666	0.0255255255255255
1459	meg.A	V12	lyc.spp	4	415	0.00963855421686747
1459	meg.A	V12	zuc.pun	1	415	0.00240963855421687
1459	meg.A	V12	lar.spp	410	415	0.987951807228916
1463	meg.A	V11	thy.pen	14	14	1
1469	meg.A	V12	lar.spp	270	272	0.992647058823529
1469	meg.A	V12	lyc.spp	2	272	0.00735294117647059
1470	meg.A	V11	lar.spp	287	291	0.986254295532646
1470	meg.A	V11	lyc.spp	4	291	0.013745704467354
1472	meg.A	V11	lyc.spp	34	629	0.0540540540540541
1472	meg.A	V11	lar.spp	595	629	0.945945945945946
1481	meg.A	V12	lar.spp	249	250	996
1481	meg.A	V12	zuc.pun	1	250	4
1486	meg.A	V12	lar.spp	256	256	1
1497	meg.A	V12	lar.spp	155	155	1
1535	meg.A	V4	lar.spp	277	278	0.996402877697842
1535	meg.A	V4	zuc.pun	1	278	0.00359712230215827
1572	meg.A	V5	lar.spp	53	54	0.981481481481482
1572	meg.A	V5	lyc.spp	1	54	0.0185185185185185
1573	meg.A	V5	lyc.spp	6	193	0.0310880829015544
1573	meg.A	V5	lar.spp	187	193	0.968911917098446
1577	meg.A	V5	lar.spp	206	206	1
1592	meg.A	V12	lar.spp	550	597	0.921273031825796
1592	meg.A	V12	lyc.spp	47	597	0.0787269681742044
1594	meg.A	V12	lar.spp	173	176	0.982954545454545
1594	meg.A	V12	lyc.spp	3	176	0.0170454545454545
1595	meg.A	V12	mon.aph	1	426	0.00234741784037559
1595	meg.A	V12	lyc.spp	21	426	0.0492957746478873
1595	meg.A	V12	lar.spp	403	426	0.946009389671362
1595	meg.A	V12	nn diatomea ver dibujo	1	426	0.00234741784037559
1714	meg.A	V10	lyc.spp	17	22	0.772727272727273
1714	meg.A	V10	lar.spp	5	22	0.227272727272727
1757	meg.A	V14	lyc.spp	56	764	0.0732984293193717
1757	meg.A	V14	lar.cun	706	764	0.924083769633508
1757	meg.A	V14	zuc.pun	2	764	0.00261780104712042
1778	meg.A	V14	lyc.spp	2	231	0.00865800865800866
1778	meg.A	V14	lar.cun	229	231	0.991341991341991
1785	meg.A	V14	lar.spp	17	23	0.739130434782609
1785	meg.A	V14	lyc.spp	6	23	0.260869565217391
1817	meg.A	V14	lar.spp	219	219	1
1830	meg.A	V12	lar.spp	109	113	0.964601769911504
1830	meg.A	V12	lyc.spp	4	113	0.0353982300884956
1837	meg.A	V14	lyc.spp	1	3	0.333333333333333
1837	meg.A	V14	lar.spp	2	3	0.666666666666667
1869	meg.A	V14	sen.aph	1	511	0.00195694716242661
1869	meg.A	V14	lyc.spp	55	511	0.107632093933464
1869	meg.A	V14	lar.spp	455	511	0.89041095890411
1891	meg.A	V12	cap.ata	9	12	0.75
1891	meg.A	V12	lar.spp	3	12	0.25
1966	meg.A	V11	zuc.pun	4	1191	0.00335852225020991
1966	meg.A	V11	lyc.spp	9	1191	0.00755667506297229
1966	meg.A	V11	lar.spp	1178	1191	0.989084802686818
2005	meg.A	V12	lyc.spp	213	239	0.891213389121339
2005	meg.A	V12	lar.spp	26	239	0.108786610878661
2011	meg.A	V12	lar.spp	5	5	1
2014	meg.A	V12	lar.spp	4	7	0.571428571428571
2014	meg.A	V12	thy.pen	1	7	0.142857142857143
2014	meg.A	V12	lyc.spp	2	7	0.285714285714286
2015	meg.A	V11	lar.spp	2	2	1
2103	meg.A	V8	lar.spp	140	140	1
2104	meg.A	V8	lar.spp	188	188	1
1025	meg.cte	V10	pro.fle	1	85	0.0117647058823529
1025	meg.cte	V10	sen.gil	1	85	0.0117647058823529
1025	meg.cte	V10	lar.spp	30	85	0.352941176470588
1025	meg.cte	V10	mon.aph	14	85	0.164705882352941
1025	meg.cte	V10	thy.pen	38	85	0.447058823529412
1025	meg.cte	V10	hel.don	1	85	0.0117647058823529
1037	meg.cte	V6	lyc.spp	3	198	0.0151515151515152
1037	meg.cte	V6	med.lup	195	198	0.984848484848485
1047	meg.cte	V9	lar.spp	278	287	0.968641114982578
1047	meg.cte	V9	lyc.spp	5	287	0.0174216027874564
1047	meg.cte	V9	zuc.pun	4	287	0.0139372822299652
1071	meg.cte	V13	thy.pen	65	96	0.677083333333333
1071	meg.cte	V13	sph.min	1	96	0.0104166666666667
1071	meg.cte	V13	tri.cac	28	96	0.291666666666667
1071	meg.cte	V13	zuc.pun	1	96	0.0104166666666667
1071	meg.cte	V13	pro.fle	1	96	0.0104166666666667
1111	meg.cte	V10	thy.pen	117	147	0.795918367346939
1111	meg.cte	V10	aca.ser	1	147	0.00680272108843537
1111	meg.cte	V10	lar.spp	2	147	0.0136054421768707
1111	meg.cte	V10	pro.fle	27	147	0.183673469387755
1118	meg.cte	V10	mon.aph	1	102	0.00980392156862745
1118	meg.cte	V10	lar.spp	40	102	0.392156862745098
1118	meg.cte	V10	pro.fle	10	102	0.0980392156862745
1118	meg.cte	V10	thy.pen	46	102	0.450980392156863
1118	meg.cte	V10	hoff.sp	1	102	0.00980392156862745
1118	meg.cte	V10	sph.min	1	102	0.00980392156862745
1118	meg.cte	V10	lyc.spp	3	102	0.0294117647058824
1119	meg.cte	V10	pro.fle	2	75	0.0266666666666667
1119	meg.cte	V10	lar.spp	1	75	0.0133333333333333
1119	meg.cte	V10	mon.aph	1	75	0.0133333333333333
1119	meg.cte	V10	thy.pen	70	75	0.933333333333333
1119	meg.cte	V10	ero.cic	1	75	0.0133333333333333
1127	meg.cte	VQ	pro.fle	8	40	0.2
1127	meg.cte	VQ	lyc.spp	7	40	175
1127	meg.cte	VQ	thy.pen	16	40	0.4
1127	meg.cte	VQ	sen.aph	2	40	0.05
1127	meg.cte	VQ	lar.spp	7	40	175
1130	meg.cte	V7	thy.pen	95	227	0.418502202643172
1130	meg.cte	V7	hel.don	11	227	0.0484581497797357
1130	meg.cte	V7	sal.kal	9	227	0.039647577092511
1130	meg.cte	V7	pro.fle	105	227	0.462555066079295
1130	meg.cte	V7	cer.arv	1	227	0.00440528634361234
1130	meg.cte	V7	sph.min	6	227	0.026431718061674
1132	meg.cte	V7	thy.pen	55	186	0.295698924731183
1132	meg.cte	V7	lar.spp	112	186	0.602150537634409
1132	meg.cte	V7	pro.fle	4	186	0.021505376344086
1132	meg.cte	V7	med.lup	13	186	0.0698924731182796
1132	meg.cte	V7	hys.jas	2	186	0.010752688172043
1143	meg.cte	VQ	lar.spp	532	534	0.99625468164794
1143	meg.cte	VQ	lyc.spp	2	534	0.00374531835205993
1148	meg.cte	VQ	lar.spp	15	46	0.326086956521739
1148	meg.cte	VQ	mon.aph	5	46	0.108695652173913
1148	meg.cte	VQ	aca.ser	1	46	0.0217391304347826
1148	meg.cte	VQ	thy.pen	25	46	0.543478260869565
1150	meg.cte	VQ	thy.pen	15	83	0.180722891566265
1150	meg.cte	VQ	yuyo	4	83	0.0481927710843374
1150	meg.cte	VQ	lyc.spp	4	83	0.0481927710843374
1150	meg.cte	VQ	lar.spp	60	83	0.72289156626506
1154	meg.cte	VQ	mar.lec	31	145	0.213793103448276
1154	meg.cte	VQ	zuc.pun	1	145	0.00689655172413793
1154	meg.cte	VQ	tri.cac	1	145	0.00689655172413793
1154	meg.cte	VQ	lyc.spp	112	145	0.772413793103448
1265	meg.cte	V14	thy.pen	2	4	0.5
1265	meg.cte	V14	tri.can	2	4	0.5
1355	meg.cte	V7	mon.aph	2	43	0.0465116279069767
1355	meg.cte	V7	pro.fle	1	43	0.0232558139534884
1355	meg.cte	V7	thy.pen	28	43	0.651162790697674
1355	meg.cte	V7	hel.don	3	43	0.0697674418604651
1355	meg.cte	V7	sph.min	1	43	0.0232558139534884
1355	meg.cte	V7	lar.spp	6	43	0.13953488372093
1355	meg.cte	V7	yuyo	1	43	0.0232558139534884
1355	meg.cte	V7	hoff.sp	1	43	0.0232558139534884
1357	meg.cte	V7	pro.fle	6	114	0.0526315789473684
1357	meg.cte	V7	aca.ser	2	114	0.0175438596491228
1357	meg.cte	V7	hel.don	1	114	0.0087719298245614
1357	meg.cte	V7	ero.cic	1	114	0.0087719298245614
1357	meg.cte	V7	mon.aph	15	114	0.131578947368421
1357	meg.cte	V7	hoff.sp	1	114	0.0087719298245614
1357	meg.cte	V7	lec.het	1	114	0.0087719298245614
1357	meg.cte	V7	lar.spp	2	114	0.0175438596491228
1357	meg.cte	V7	thy.pen	85	114	0.745614035087719
1370	meg.cte	V7	ero.cic	1	40	25
1370	meg.cte	V7	lar.spp	23	40	575
1370	meg.cte	V7	thy.pen	14	40	0.35
1370	meg.cte	V7	sal.kal	1	40	25
1370	meg.cte	V7	sph.min	1	40	25
1380	meg.cte	V7	pro.fle	4	92	0.0434782608695652
1380	meg.cte	V7	hys.jas	2	92	0.0217391304347826
1380	meg.cte	V7	spa.jun	14	92	0.152173913043478
1380	meg.cte	V7	hel.don	1	92	0.0108695652173913
1380	meg.cte	V7	lyc.spp	11	92	0.119565217391304
1380	meg.cte	V7	thy.pen	60	92	0.652173913043478
1385	meg.cte	V7	pro.fle	3	20	0.15
1385	meg.cte	V7	thy.pen	16	20	0.8
1385	meg.cte	V7	hys.jas	1	20	0.05
1391	meg.cte	V8	lar.spp	530	538	0.985130111524164
1391	meg.cte	V8	lyc.spp	8	538	0.0148698884758364
1406	meg.cte	V9	lyc.spp	8	219	0.0365296803652968
1406	meg.cte	V9	hoff.sp	1	219	0.0045662100456621
1406	meg.cte	V9	zuc.pun	1	219	0.0045662100456621
1406	meg.cte	V9	lar.spp	207	219	0.945205479452055
1406	meg.cte	V9	hys.jas	1	219	0.0045662100456621
1406	meg.cte	V9	pro.fle	1	219	0.0045662100456621
1439	meg.cte	V2	lar.spp	23	37	0.621621621621622
1439	meg.cte	V2	thy.pen	14	37	0.378378378378378
1458	meg.cte	V11	lar.spp	853	853	1
1482	meg.cte	V12	lyc.spp	5	585	0.00854700854700855
1482	meg.cte	V12	zuc.pun	1	585	0.00170940170940171
1482	meg.cte	V12	thy.pen	129	585	0.220512820512821
1482	meg.cte	V12	aca.ser	1	585	0.00170940170940171
1482	meg.cte	V12	lar.spp	449	585	0.767521367521368
1550	meg.cte	V10	pro.fle	8	228	0.0350877192982456
1550	meg.cte	V10	opu.sul	18	228	0.0789473684210526
1550	meg.cte	V10	thy.pen	180	228	0.789473684210526
1550	meg.cte	V10	zuc.pun	6	228	0.0263157894736842
1550	meg.cte	V10	mon.aph	12	228	0.0526315789473684
1550	meg.cte	V10	hoff.sp	2	228	0.0087719298245614
1550	meg.cte	V10	sen.aph	2	228	0.0087719298245614
1551	meg.cte	V7	pro.fle	16	81	0.197530864197531
1551	meg.cte	V7	zuc.pun	3	81	0.037037037037037
1551	meg.cte	V7	lar.spp	1	81	0.0123456790123457
1551	meg.cte	V7	hys.jas	1	81	0.0123456790123457
1551	meg.cte	V7	thy.pen	60	81	0.740740740740741
1553	meg.cte	V7	sal.gil	10	221	0.0452488687782805
1553	meg.cte	V7	sen.gil	15	221	0.0678733031674208
1553	meg.cte	V7	opu.sul	1	221	0.00452488687782805
1553	meg.cte	V7	pro.fle	4	221	0.0180995475113122
1553	meg.cte	V7	hel.don	4	221	0.0180995475113122
1553	meg.cte	V7	hoff.sp	2	221	0.00904977375565611
1553	meg.cte	V7	thy.pen	177	221	0.800904977375566
1553	meg.cte	V7	zuc.pun	7	221	0.0316742081447964
1553	meg.cte	V7	lar.spp	1	221	0.00452488687782805
1554	meg.cte	V7	spa.jun	4	235	0.0170212765957447
1554	meg.cte	V7	thy.pen	209	235	0.88936170212766
1554	meg.cte	V7	opu.sul	1	235	0.00425531914893617
1554	meg.cte	V7	zuc.pun	2	235	0.00851063829787234
1554	meg.cte	V7	tri.can	7	235	0.0297872340425532
1554	meg.cte	V7	tri.cac	12	235	0.051063829787234
1558	meg.cte	V7	thy.pen	52	57	0.912280701754386
1558	meg.cte	V7	tri.can	4	57	0.0701754385964912
1558	meg.cte	V7	pro.fle	1	57	0.0175438596491228
1566	meg.cte	V7	pro.fle	1	25	0.04
1566	meg.cte	V7	thy.pen	19	25	0.76
1566	meg.cte	V7	zuc.pun	1	25	0.04
1566	meg.cte	V7	lar.spp	2	25	0.08
1566	meg.cte	V7	hys.jas	2	25	0.08
1571	meg.cte	V7	thy.pen	35	50	0.7
1571	meg.cte	V7	pro.fle	12	50	0.24
1571	meg.cte	V7	lar.spp	1	50	0.02
1571	meg.cte	V7	ero.cic	1	50	0.02
1571	meg.cte	V7	aca.ser	1	50	0.02
1576	meg.cte	V7	pro.fle	19	217	0.0875576036866359
1576	meg.cte	V7	hel.don	2	217	0.00921658986175115
1576	meg.cte	V7	sen.gil	2	217	0.00921658986175115
1576	meg.cte	V7	thy.pen	194	217	0.894009216589862
1581	meg.cte	V6	pro.fle	18	100	0.18
1581	meg.cte	V6	jun.asp	21	100	0.21
1581	meg.cte	V6	zuc.pun	3	100	0.03
1581	meg.cte	V6	thy.pen	38	100	0.38
1581	meg.cte	V6	lyc.spp	18	100	0.18
1581	meg.cte	V6	opu.sul	2	100	0.02
1611	meg.cte	V14	gla.sp2	6	11	0.545454545454545
1611	meg.cte	V14	thy.pen	1	11	0.0909090909090909
1611	meg.cte	V14	cer.arv	1	11	0.0909090909090909
1611	meg.cte	V14	zuc.pun	3	11	0.272727272727273
1623	meg.cte	V6	zuc.pun	2	242	0.00826446280991736
1623	meg.cte	V6	jun.asp	77	242	0.318181818181818
1623	meg.cte	V6	lyc.spp	16	242	0.0661157024793388
1623	meg.cte	V6	spa.jun	4	242	0.0165289256198347
1623	meg.cte	V6	hel.don	110	242	0.454545454545455
1623	meg.cte	V6	cer.arv	1	242	0.00413223140495868
1623	meg.cte	V6	thy.pen	28	242	0.115702479338843
1623	meg.cte	V6	lec.het	4	242	0.0165289256198347
1626	meg.cte	V6	lar.spp	15	282	0.0531914893617021
1626	meg.cte	V6	zuc.pun	4	282	0.0141843971631206
1626	meg.cte	V6	aca.ser	2	282	0.00709219858156028
1626	meg.cte	V6	hel.don	222	282	0.787234042553192
1626	meg.cte	V6	lyc.spp	37	282	0.131205673758865
1626	meg.cte	V6	pro.fle	2	282	0.00709219858156028
1628	meg.cte	V7	thy.pen	65	79	0.822784810126582
1628	meg.cte	V7	hys.jas	2	79	0.0253164556962025
1628	meg.cte	V7	hel.don	1	79	0.0126582278481013
1628	meg.cte	V7	pro.fle	6	79	0.0759493670886076
1628	meg.cte	V7	tri.can	3	79	0.0379746835443038
1628	meg.cte	V7	lar.spp	2	79	0.0253164556962025
1632	meg.cte	V7	thy.pen	55	57	0.964912280701754
1632	meg.cte	V7	sen.gil	2	57	0.0350877192982456
1633	meg.cte	V7	ero.cic	4	257	0.0155642023346304
1633	meg.cte	V7	sph.min	43.4	257	0.168871595330739
1633	meg.cte	V7	thy.pen	209.6	257	0.81556420233463
1638	meg.cte	V6	lec.het	1	58	0.0172413793103448
1638	meg.cte	V6	thy.pen	56	58	0.96551724137931
1638	meg.cte	V6	opu.sul	1	58	0.0172413793103448
1639	meg.cte	V7	sen.gil	2	94	0.0212765957446809
1639	meg.cte	V7	thy.pen	78	94	0.829787234042553
1639	meg.cte	V7	pro.fle	4	94	0.0425531914893617
1639	meg.cte	V7	zuc.pun	6	94	0.0638297872340425
1639	meg.cte	V7	opu.sul	4	94	0.0425531914893617
1640	meg.cte	V7	lec.het	1	87	0.0114942528735632
1640	meg.cte	V7	pro.fle	4	87	0.0459770114942529
1640	meg.cte	V7	thy.pen	81	87	0.931034482758621
1640	meg.cte	V7	cer.arv	1	87	0.0114942528735632
1644	meg.cte	V10	ero.cic	4	17	0.235294117647059
1644	meg.cte	V10	thy.pen	12	17	0.705882352941177
1644	meg.cte	V10	lar.spp	1	17	0.0588235294117647
1705	meg.cte	V1	sen.gil	1	431	0.00232018561484919
1705	meg.cte	V1	tri.can	9	431	0.0208816705336427
1705	meg.cte	V1	hoff.sp	1	431	0.00232018561484919
1705	meg.cte	V1	mon.aph	181	431	0.419953596287703
1705	meg.cte	V1	hys.jas	12	431	0.0278422273781903
1705	meg.cte	V1	med.lup	7	431	0.0162412993039443
1705	meg.cte	V1	zuc.pun	13	431	0.0301624129930394
1705	meg.cte	V1	thy.pen	207	431	0.480278422273782
1800	meg.cte	V7	zuc.pun	1	70	0.0142857142857143
1800	meg.cte	V7	thy.pen	48	70	0.685714285714286
1800	meg.cte	V7	hel.don	3	70	0.0428571428571429
1800	meg.cte	V7	pro.fle	1	70	0.0142857142857143
1800	meg.cte	V7	tri.can	12	70	0.171428571428571
1800	meg.cte	V7	cer.arv	3	70	0.0428571428571429
1800	meg.cte	V7	sen.gil	2	70	0.0285714285714286
1802	meg.cte	V7	hel.don	1	213	0.00469483568075117
1802	meg.cte	V7	hoff.sp	4	213	0.0187793427230047
1802	meg.cte	V7	thy.pen	105	213	0.492957746478873
1802	meg.cte	V7	sal.gil	6	213	0.028169014084507
1802	meg.cte	V7	pro.fle	70	213	0.328638497652582
1802	meg.cte	V7	cle.mon	7	213	0.0328638497652582
1802	meg.cte	V7	tri.can	18	213	0.0845070422535211
1802	meg.cte	V7	hys.jas	1	213	0.00469483568075117
1802	meg.cte	V7	zuc.pun	1	213	0.00469483568075117
1804	meg.cte	V7	thy.pen	138	166	0.831325301204819
1804	meg.cte	V7	hel.don	6	166	0.036144578313253
1804	meg.cte	V7	lec.het	3	166	0.0180722891566265
1804	meg.cte	V7	lar.spp	8	166	0.0481927710843374
1804	meg.cte	V7	pro.fle	9	166	0.0542168674698795
1804	meg.cte	V7	yuyo	1	166	0.00602409638554217
1804	meg.cte	V7	cle.mon	1	166	0.00602409638554217
1806	meg.cte	V7	lar.spp	1	76	0.0131578947368421
1806	meg.cte	V7	ero.cic	1	76	0.0131578947368421
1806	meg.cte	V7	sph.min	1	76	0.0131578947368421
1806	meg.cte	V7	thy.pen	71	76	0.934210526315789
1806	meg.cte	V7	hys.jas	2	76	0.0263157894736842
1836	meg.cte	V13	lar.spp	1	2	0.5
1836	meg.cte	V13	thy.pen	1	2	0.5
1989	meg.cte	V9	opu.sul	1	59	0.0169491525423729
1989	meg.cte	V9	pro.fle	50	59	0.847457627118644
1989	meg.cte	V9	lar.spp	2	59	0.0338983050847458
1989	meg.cte	V9	sen.gil	1	59	0.0169491525423729
1989	meg.cte	V9	zuc.pun	1	59	0.0169491525423729
1989	meg.cte	V9	thy.pen	4	59	0.0677966101694915
2555	meg.cte	V6	lyc.spp	26	70	0.371428571428571
2555	meg.cte	V6	thy.pen	19	70	0.271428571428571
2555	meg.cte	V6	pro.fle	6	70	0.0857142857142857
2555	meg.cte	V6	spa.jun	19	70	0.271428571428571
1061	meg.C	V13	lar.spp	346	349	0.991404011461318
1061	meg.C	V13	lyc.spp	3	349	0.00859598853868195
1087	meg.C	V4	lar.spp	590	590	1
1171	meg.C	V9	lar.spp	718	719	0.998609179415855
1171	meg.C	V9	lyc.spp	1	719	0.00139082058414465
1407	meg.C	V5	lar.spp	479	479	1
1477	meg.C	V12	lyc.spp	1	44	0.0227272727272727
1477	meg.C	V12	lar.spp	43	44	0.977272727272727
1255	ant.vig	V13	pro.fle	293	300	0.976666666666667
1255	ant.vig	V13	zuc.pun	4.5	300	15
1255	ant.vig	V13	lyc.spp	2.5	300	0.00833333333333333
1363	ant.vig	V10	lar.spp	2	81	0.0246913580246914
1363	ant.vig	V10	pro.fle	77	81	0.950617283950617
1363	ant.vig	V10	zuc.pun	2	81	0.0246913580246914
1464	ant.vig	V11	zuc.pun	24	26	0.923076923076923
1464	ant.vig	V11	gla.sp2	2	26	0.0769230769230769
1569	ant.vig	VQ	zuc.pun	4	123	0.032520325203252
1569	ant.vig	VQ	pro.fle	119	123	0.967479674796748
1584	ant.vig	V4	pro.fle	40	40	1
1614	ant.vig	V14	zuc.pun	9	25	0.36
1614	ant.vig	V14	spa.jun	6	25	0.24
1614	ant.vig	V14	sal.gil	4	25	0.16
1614	ant.vig	V14	lar.spp	1	25	0.04
1614	ant.vig	V14	mon.aph	5	25	0.2
1788	ant.vig	V11	lar.spp	1	7	0.142857142857143
1788	ant.vig	V11	pro.fle	6	7	0.857142857142857
1789	ant.vig	V11	spa.jun	1	31	0.032258064516129
1789	ant.vig	V11	lar.spp	2	31	0.0645161290322581
1789	ant.vig	V11	zuc.pun	28	31	0.903225806451613
1826	ant.vig	V12	fab.pec	5	6	0.833333333333333
1826	ant.vig	V12	mon.aph	1	6	0.166666666666667
1874	ant.vig	V12	lyc.spp	2	209	0.00956937799043062
1874	ant.vig	V12	zuc.pun	7	209	0.0334928229665072
1874	ant.vig	V12	lar.spp	200	209	0.956937799043062
1875	ant.vig	V11	zuc.pun	4	9	0.444444444444444
1875	ant.vig	V11	lar.spp	2	9	0.222222222222222
1875	ant.vig	V11	gla.sp2	3	9	0.333333333333333
1886	ant.vig	V11	zuc.pun	16	156	0.102564102564103
1886	ant.vig	V11	lar.spp	135	156	0.865384615384615
1886	ant.vig	V11	pro.fle	1	156	0.00641025641025641
1886	ant.vig	V11	lyc.spp	4	156	0.0256410256410256
1916	ant.vig	V11	lec.het	3	100	0.03
1916	ant.vig	V11	pro.fle	2	100	0.02
1916	ant.vig	V11	opu.sul	95	100	0.95
1951	ant.vig	V9	pro.fle	12	12	1
1977	ant.vig	V9	lar.spp	2	6	0.333333333333333
1977	ant.vig	V9	pro.fle	3	6	0.5
1977	ant.vig	V9	mon.aph	1	6	0.166666666666667
1980	ant.vig	V9	pro.fle	24	28	0.857142857142857
1980	ant.vig	V9	mon.aph	4	28	0.142857142857143
1982	ant.vig	V9	lyc.spp	2	11	0.181818181818182
1982	ant.vig	V9	gla.sp2	4	11	0.363636363636364
1982	ant.vig	V9	opu.sul	2	11	0.181818181818182
1982	ant.vig	V9	pro.fle	3	11	0.272727272727273
1993	ant.vig	V9	lyc.spp	34	85	0.4
1993	ant.vig	V9	pro.fle	51	85	0.6
2000	ant.vig	V11	lyc.spp	1	47	0.0212765957446809
2000	ant.vig	V11	gla.sp2	2	47	0.0425531914893617
2000	ant.vig	V11	lar.spp	43	47	0.914893617021277
2000	ant.vig	V11	pro.fle	1	47	0.0212765957446809
2002	ant.vig	V12	lar.spp	4	90	0.0444444444444444
2002	ant.vig	V12	zuc.pun	2	90	0.0222222222222222
2002	ant.vig	V12	pro.fle	84	90	0.933333333333333
2096	ant.vig	V5	lyc.spp	1	11	0.0909090909090909
2096	ant.vig	V5	mon.aph	3	11	0.272727272727273
2096	ant.vig	V5	lar.spp	7	11	0.636363636363636
2233	ant.vig	V4	lar.spp	17	1257	0.0135242641209228
2233	ant.vig	V4	zuc.pun	26	1257	0.020684168655529
2233	ant.vig	V4	lyc.spp	17	1257	0.0135242641209228
2233	ant.vig	V4	cap.ata	1	1257	0.000795544948289578
2233	ant.vig	V4	pro.fle	1196	1257	0.951471758154336
1030	ant.dec	V10	pro.fle	1	1814	0.000551267916207277
1030	ant.dec	V10	hel.don	1	1814	0.000551267916207277
1030	ant.dec	V10	lyc.spp	23	1814	0.0126791620727674
1030	ant.dec	V10	lar.spp	1789	1814	0.986218302094818
1050	ant.dec	V13	pro.fle	58	153	0.379084967320261
1050	ant.dec	V13	hel.don	39	153	0.254901960784314
1050	ant.dec	V13	lar.spp	12	153	0.0784313725490196
1050	ant.dec	V13	zuc.pun	9	153	0.0588235294117647
1050	ant.dec	V13	tri.cac	35	153	0.228758169934641
1053	ant.dec	V13	pro.fle	1	157	0.00636942675159236
1053	ant.dec	V13	thy.pen	23	157	0.146496815286624
1053	ant.dec	V13	zuc.pun	1	157	0.00636942675159236
1053	ant.dec	V13	lyc.spp	1	157	0.00636942675159236
1053	ant.dec	V13	tri.cac	4	157	0.0254777070063694
1053	ant.dec	V13	lar.spp	127	157	0.808917197452229
1076	ant.dec	V14	tri.cac	2	205	0.00975609756097561
1076	ant.dec	V14	lyc.spp	1	205	0.0048780487804878
1076	ant.dec	V14	zuc.pun	5	205	0.024390243902439
1076	ant.dec	V14	lar.spp	6	205	0.0292682926829268
1076	ant.dec	V14	hys.jas	10	205	0.0487804878048781
1076	ant.dec	V14	gla.sp2	181	205	0.882926829268293
1077	ant.dec	V14	gla.sp2	1	8	125
1077	ant.dec	V14	pro.fle	3	8	375
1077	ant.dec	V14	lar.spp	4	8	0.5
1078	ant.dec	V14	lar.spp	1	45	0.0222222222222222
1078	ant.dec	V14	thy.pen	2	45	0.0444444444444444
1078	ant.dec	V14	gla.sp2	40	45	0.888888888888889
1078	ant.dec	V14	lyc.spp	1	45	0.0222222222222222
1107	ant.dec	V10	med.lup	1	12	0.0833333333333333
1107	ant.dec	V10	hel.don	1	12	0.0833333333333333
1107	ant.dec	V10	lar.spp	2	12	0.166666666666667
1107	ant.dec	V10	lyc.spp	8	12	0.666666666666667
1109	ant.dec	V10	lar.spp	168	194	0.865979381443299
1109	ant.dec	V10	lyc.spp	9	194	0.0463917525773196
1109	ant.dec	V10	thy.pen	14	194	0.0721649484536082
1109	ant.dec	V10	zuc.pun	1	194	0.00515463917525773
1109	ant.dec	V10	pro.fle	2	194	0.0103092783505155
1112	ant.dec	V10	sph.min	2	150	0.0133333333333333
1112	ant.dec	V10	lyc.spp	2	150	0.0133333333333333
1112	ant.dec	V10	lar.spp	56	150	0.373333333333333
1112	ant.dec	V10	hel.don	28	150	0.186666666666667
1112	ant.dec	V10	mon.aph	60	150	0.4
1112	ant.dec	V10	pro.fle	2	150	0.0133333333333333
1117	ant.dec	V10	lar.spp	164	213	0.769953051643192
1117	ant.dec	V10	sph.min	1	213	0.00469483568075117
1117	ant.dec	V10	pro.fle	16	213	0.0751173708920188
1117	ant.dec	V10	zuc.pun	2	213	0.00938967136150235
1117	ant.dec	V10	can.sp1	1	213	0.00469483568075117
1117	ant.dec	V10	hel.don	29	213	0.136150234741784
1123	ant.dec	V10	thy.pen	5	155	0.032258064516129
1123	ant.dec	V10	lyc.spp	5	155	0.032258064516129
1123	ant.dec	V10	pro.fle	2	155	0.0129032258064516
1123	ant.dec	V10	lar.spp	83	155	0.535483870967742
1123	ant.dec	V10	mon.aph	60	155	0.387096774193548
1125	ant.dec	V6	lar.spp	361	361	1
1241	ant.dec	V13	thy.pen	3	74	0.0405405405405405
1241	ant.dec	V13	pro.fle	5	74	0.0675675675675676
1241	ant.dec	V13	lar.spp	36	74	0.486486486486487
1241	ant.dec	V13	zuc.pun	1	74	0.0135135135135135
1241	ant.dec	V13	hel.don	25	74	0.337837837837838
1241	ant.dec	V13	tri.can	4	74	0.0540540540540541
1250	ant.dec	V13	hel.don	5	176	0.0284090909090909
1250	ant.dec	V13	zuc.pun	6	176	0.0340909090909091
1250	ant.dec	V13	lar.spp	152	176	0.863636363636364
1250	ant.dec	V13	lyc.spp	2	176	0.0113636363636364
1250	ant.dec	V13	tri.cac	4	176	0.0227272727272727
1250	ant.dec	V13	pro.fle	7	176	0.0397727272727273
1256	ant.dec	V13	thy.pen	4	67	0.0597014925373134
1256	ant.dec	V13	lyc.spp	3	67	0.0447761194029851
1256	ant.dec	V13	pro.fle	21	67	0.313432835820896
1256	ant.dec	V13	lar.spp	39	67	0.582089552238806
1286	ant.dec	V14	sph.min	1	37	0.027027027027027
1286	ant.dec	V14	ero.cic	4	37	0.108108108108108
1286	ant.dec	V14	thy.pen	20	37	0.540540540540541
1286	ant.dec	V14	lar.spp	7	37	0.189189189189189
1286	ant.dec	V14	pro.fle	1	37	0.027027027027027
1286	ant.dec	V14	zuc.pun	4	37	0.108108108108108
1293	ant.dec	V14	zuc.pun	3	153	0.0196078431372549
1293	ant.dec	V14	gla.sp2	145	153	0.947712418300654
1293	ant.dec	V14	lyc.spp	5	153	0.0326797385620915
1296	ant.dec	V13	lar.spp	385	418	0.921052631578947
1296	ant.dec	V13	sal.gil	2	418	0.00478468899521531
1296	ant.dec	V13	lyc.spp	3	418	0.00717703349282297
1296	ant.dec	V13	thy.pen	28	418	0.0669856459330144
1337	ant.dec	V4	lar.spp	569	591	0.962774957698816
1337	ant.dec	V4	lyc.spp	22	591	0.0372250423011844
1342	ant.dec	V13	lar.spp	7	23	0.304347826086957
1342	ant.dec	V13	thy.pen	15	23	0.652173913043478
1342	ant.dec	V13	pro.fle	1	23	0.0434782608695652
1356	ant.dec	V10	gla.sp2	5	25	0.2
1356	ant.dec	V10	hel.don	3	25	0.12
1356	ant.dec	V10	lar.spp	15	25	0.6
1356	ant.dec	V10	pro.fle	2	25	0.08
1367	ant.dec	V10	lar.spp	45	51	0.882352941176471
1367	ant.dec	V10	thy.pen	2	51	0.0392156862745098
1367	ant.dec	V10	mon.aph	1	51	0.0196078431372549
1367	ant.dec	V10	lyc.spp	3	51	0.0588235294117647
1374	ant.dec	V10	zuc.pun	1	80	0.0125
1374	ant.dec	V10	lar.spp	38	80	475
1374	ant.dec	V10	hel.don	41	80	0.5125
1379	ant.dec	V10	pro.fle	15	178	0.0842696629213483
1379	ant.dec	V10	zuc.pun	2	178	0.0112359550561798
1379	ant.dec	V10	lar.spp	58	178	0.325842696629214
1379	ant.dec	V10	thy.pen	103	178	0.578651685393258
1384	ant.dec	V10	tri.can	2	25	0.08
1384	ant.dec	V10	thy.pen	3	25	0.12
1384	ant.dec	V10	sph.min	1	25	0.04
1384	ant.dec	V10	mon.aph	3	25	0.12
1384	ant.dec	V10	lar.spp	13	25	0.52
1384	ant.dec	V10	lyc.spp	3	25	0.12
1539	ant.dec	V10	thy.pen	4	72	0.0555555555555556
1539	ant.dec	V10	lar.spp	44	72	0.611111111111111
1539	ant.dec	V10	mon.aph	21	72	0.291666666666667
1539	ant.dec	V10	zuc.pun	3	72	0.0416666666666667
1604	ant.dec	V11	lar.spp	2	115	0.0173913043478261
1604	ant.dec	V11	hoff.sp	1	115	0.00869565217391304
1604	ant.dec	V11	thy.pen	4	115	0.0347826086956522
1604	ant.dec	V11	zuc.pun	11	115	0.0956521739130435
1604	ant.dec	V11	gla.sp2	97	115	0.843478260869565
1616	ant.dec	V13	lec.het	0.1	100	1
1616	ant.dec	V13	opu.sul	95	100	0.95
1616	ant.dec	V13	pro.fle	4.9	100	49
1651	ant.dec	VQ	pro.fle	1	115	0.00869565217391304
1651	ant.dec	VQ	thy.pen	1	115	0.00869565217391304
1651	ant.dec	VQ	lyc.spp	7	115	0.0608695652173913
1651	ant.dec	VQ	lar.spp	105	115	0.91304347826087
1651	ant.dec	VQ	zuc.pun	1	115	0.00869565217391304
1718	ant.dec	V10	thy.pen	4	12	0.333333333333333
1718	ant.dec	V10	can.sp1	1	12	0.0833333333333333
1718	ant.dec	V10	mon.aph	7	12	0.583333333333333
1818	ant.dec	V14	zuc.pun	1	64	0.015625
1818	ant.dec	V14	thy.pen	3	64	0.046875
1818	ant.dec	V14	mon.aph	44	64	0.6875
1818	ant.dec	V14	lar.spp	16	64	0.25
1931	ant.dec	V14	mon.aph	1	83	0.0120481927710843
1931	ant.dec	V14	lyc.spp	3	83	0.036144578313253
1931	ant.dec	V14	pro.fle	3	83	0.036144578313253
1931	ant.dec	V14	gla.sp2	75	83	0.903614457831325
1931	ant.dec	V14	zuc.pun	1	83	0.0120481927710843
1936	ant.dec	V14	zuc.pun	12	243	0.0493827160493827
1936	ant.dec	V14	lar.spp	221	243	0.909465020576132
1936	ant.dec	V14	lyc.spp	3	243	0.0123456790123457
1936	ant.dec	V14	pro.fle	7	243	0.0288065843621399
2025	ant.dec	VQ	pro.fle	1	192	0.00520833333333333
2025	ant.dec	VQ	lyc.spp	2	192	0.0104166666666667
2025	ant.dec	VQ	lar.spp	139	192	0.723958333333333
2025	ant.dec	VQ	hel.don	31	192	0.161458333333333
2025	ant.dec	VQ	can.sp1	8	192	0.0416666666666667
2025	ant.dec	VQ	mon.aph	11	192	0.0572916666666667
1028	ant.rub	V6	lyc.spp	14	763	0.018348623853211
1028	ant.rub	V6	lar.spp	749	763	0.981651376146789
1029	ant.rub	VQ	lec.het	2	1425	0.00140350877192982
1029	ant.rub	VQ	lyc.spp	31	1425	0.0217543859649123
1029	ant.rub	VQ	apio	24	1425	0.0168421052631579
1029	ant.rub	VQ	lar.spp	1364	1425	0.95719298245614
1029	ant.rub	VQ	thy.pen	2	1425	0.00140350877192982
1029	ant.rub	VQ	zuc.pun	2	1425	0.00140350877192982
1032	ant.rub	VQ	sph.min	1	296	0.00337837837837838
1032	ant.rub	VQ	apio	4	296	0.0135135135135135
1032	ant.rub	VQ	lar.spp	288	296	0.972972972972973
1032	ant.rub	VQ	pro.fle	1	296	0.00337837837837838
1032	ant.rub	VQ	zuc.pun	2	296	0.00675675675675676
1125	ant.rub	V6	lar.spp	361	361	1
1134	ant.rub	V6	lyc.spp	1	412	0.00242718446601942
1134	ant.rub	V6	cen.sol	1	412	0.00242718446601942
1134	ant.rub	V6	zuc.pun	1	412	0.00242718446601942
1134	ant.rub	V6	lar.spp	409	412	0.992718446601942
1141	ant.rub	V7	thy.pen	3	683	0.00439238653001464
1141	ant.rub	V7	lyc.spp	11	683	0.0161054172767204
1141	ant.rub	V7	lar.spp	666	683	0.97510980966325
1141	ant.rub	V7	ero.cic	3	683	0.00439238653001464
1286	ant.rub	V14	sph.min	1	37	0.027027027027027
1286	ant.rub	V14	ero.cic	4	37	0.108108108108108
1286	ant.rub	V14	thy.pen	20	37	0.540540540540541
1286	ant.rub	V14	lar.spp	7	37	0.189189189189189
1286	ant.rub	V14	pro.fle	1	37	0.027027027027027
1286	ant.rub	V14	zuc.pun	4	37	0.108108108108108
1319	ant.rub	V4	lar.spp	762	797	0.956085319949812
1319	ant.rub	V4	zuc.pun	5	797	0.00627352572145546
1319	ant.rub	V4	lyc.spp	30	797	0.0376411543287327
1321	ant.rub	V4	lyc.spp	23	629	0.0365659777424483
1321	ant.rub	V4	thy.pen	1	629	0.00158982511923688
1321	ant.rub	V4	lar.spp	603	629	0.958664546899841
1321	ant.rub	V4	zuc.pun	2	629	0.00317965023847377
1359	ant.rub	VQ	mon.aph	2	16	125
1359	ant.rub	VQ	lar.spp	1	16	0.0625
1359	ant.rub	VQ	lyc.spp	11	16	0.6875
1359	ant.rub	VQ	zuc.pun	1	16	0.0625
1359	ant.rub	VQ	apio	1	16	0.0625
1376	ant.rub	V6	lar.spp	623	632	0.985759493670886
1376	ant.rub	V6	sph.min	1	632	0.00158227848101266
1376	ant.rub	V6	thy.pen	1	632	0.00158227848101266
1376	ant.rub	V6	lyc.spp	1	632	0.00158227848101266
1376	ant.rub	V6	cen.sol	5	632	0.00791139240506329
1376	ant.rub	V6	hel.don	1	632	0.00158227848101266
1483	ant.rub	V14	lyc.spp	1	128	0.0078125
1483	ant.rub	V14	zuc.pun	3	128	0.0234375
1483	ant.rub	V14	lar.spp	11	128	0.0859375
1483	ant.rub	V14	pro.fle	1	128	0.0078125
1483	ant.rub	V14	gla.sp2	112	128	875
1524	ant.rub	V4	lar.spp	224	230	0.973913043478261
1524	ant.rub	V4	lyc.spp	6	230	0.0260869565217391
1668	ant.rub	V10	zuc.pun	1	141	0.00709219858156028
1668	ant.rub	V10	lar.spp	133	141	0.943262411347518
1668	ant.rub	V10	sph.min	4	141	0.0283687943262411
1668	ant.rub	V10	lyc.spp	2	141	0.0141843971631206
1668	ant.rub	V10	tri.can	1	141	0.00709219858156028
1711	ant.rub	V2	mon.aph	3	150	0.02
1711	ant.rub	V2	lar.spp	143	150	0.953333333333333
1711	ant.rub	V2	lyc.spp	3	150	0.02
1711	ant.rub	V2	pro.fle	1	150	0.00666666666666667
1788	ant.rub	V11	lar.spp	1	7	0.142857142857143
1788	ant.rub	V11	pro.fle	6	7	0.857142857142857
1792	ant.rub	V4	can.sp1	1	24	0.0416666666666667
1792	ant.rub	V4	lar.spp	15	24	625
1792	ant.rub	V4	zuc.pun	1	24	0.0416666666666667
1792	ant.rub	V4	mon.aph	7	24	0.291666666666667
1927	ant.rub	V12	lyc.spp	1	304	0.00328947368421053
1927	ant.rub	V12	lar.spp	300	304	0.986842105263158
1927	ant.rub	V12	zuc.pun	3	304	0.00986842105263158
1929	ant.rub	V12	lar.spp	4	4	1
2235	ant.rub	V4	mon.aph	6	26	0.230769230769231
2235	ant.rub	V4	lar.spp	16	26	0.615384615384615
2235	ant.rub	V4	lyc.spp	3	26	0.115384615384615
2235	ant.rub	V4	pro.fle	1	26	0.0384615384615385
1730	tri.lat	V5	pro.fle	5	100	0.05
1730	tri.lat	V5	opu.sul	95	100	0.95
1747	tri.lat	V5	opu.sul	99	100	0.99
1747	tri.lat	V5	cer.arv	0.9	100	9
1747	tri.lat	V5	sph.min	0.1	100	1
1774	tri.lat	V2	pro.fle	4.5	100	45
1774	tri.lat	V2	lar.spp	0.5	100	5
1774	tri.lat	V2	opu.sul	95	100	0.95
1782	tri.lat	V12	cer.arv	0.1	100	1
1782	tri.lat	V12	pro.fle	4.9	100	49
1782	tri.lat	V12	opu.sul	95	100	0.95
1794	tri.lat	V1	sph.min	0.1	100	1
1794	tri.lat	V1	opu.sul	99	100	0.99
1794	tri.lat	V1	cer.arv	0.9	100	9
1796	tri.lat	V10	pro.fle	4.9	100	49
1796	tri.lat	V10	lec.het	0.1	100	1
1796	tri.lat	V10	opu.sul	95	100	0.95
1847	tri.lat	V12	opu.sul	95	100	0.95
1847	tri.lat	V12	cer.arv	0.1	100	1
1847	tri.lat	V12	sim.lsp	4.9	100	49
1849	tri.lat	V12	opu.sul	198.7	200	0.9935
1849	tri.lat	V12	sim.lsp	0.1	200	0.0005
1849	tri.lat	V12	lec.het	0.1	200	0.0005
1849	tri.lat	V12	sph.min	1	200	5
1849	tri.lat	V12	cer.arv	0.1	200	0.0005
1854	tri.lat	V12	opu.sul	95	100	0.95
1854	tri.lat	V12	pro.fle	5	100	0.05
1880	tri.lat	V12	sim.lsp	0.1	100	1
1880	tri.lat	V12	opu.sul	95	100	0.95
1880	tri.lat	V12	pro.fle	4.9	100	49
1909	tri.lat	V12	opu.sul	100	100	1
1914	tri.lat	V13	lyc.spp	12	295	0.0406779661016949
1914	tri.lat	V13	pro.fle	4	295	0.0135593220338983
1914	tri.lat	V13	gla.sp2	98	295	0.332203389830508
1914	tri.lat	V13	lar.spp	178	295	0.603389830508475
1914	tri.lat	V13	jun.asp	3	295	0.0101694915254237
1916	tri.lat	V11	lec.het	3	100	0.03
1916	tri.lat	V11	pro.fle	2	100	0.02
1916	tri.lat	V11	opu.sul	95	100	0.95
1925	tri.lat	V13	sph.min	0.1	100	1
1925	tri.lat	V13	opu.sul	95	100	0.95
1925	tri.lat	V13	sim.lsp	4.9	100	49
1934	tri.lat	V14	sim.lsp	1	100	0.01
1934	tri.lat	V14	opu.sul	95	100	0.95
1934	tri.lat	V14	pro.fle	4	100	0.04
1937	tri.lat	V12	opu.sul	99.8	100	998
1937	tri.lat	V12	cer.arv	0.1	100	1
1937	tri.lat	V12	lec.het	0.1	100	1
2004	tri.lat	V12	sph.min	0.1	100	1
2004	tri.lat	V12	opu.sul	99.9	100	999
2024	tri.lat	VQ	pro.fle	4.9	100	49
2024	tri.lat	VQ	lec.het	0.1	100	1
2024	tri.lat	VQ	opu.sul	95	100	0.95
2043	tri.lat	V5	pro.fle	5	100	0.05
2043	tri.lat	V5	opu.sul	95	100	0.95
2059	tri.lat	V14	opu.sul	95	100	0.95
2059	tri.lat	V14	pro.fle	5	100	0.05
2066	tri.lat	V14	lec.het	0.5	200	0.0025
2066	tri.lat	V14	opu.sul	190	200	0.95
2066	tri.lat	V14	cer.arv	0.1	200	0.0005
2066	tri.lat	V14	pro.fle	9.4	200	47
2068	tri.lat	V14	sim.lsp	5.1	200	0.0255
2068	tri.lat	V14	pro.fle	4.9	200	0.0245
2068	tri.lat	V14	opu.sul	190	200	0.95
2071	tri.lat	V9	pro.fle	2	100	0.02
2071	tri.lat	V9	opu.sul	95	100	0.95
2071	tri.lat	V9	sp.2	3	100	0.03
2085	tri.lat	V14	opu.sul	5	36	0.138888888888889
2085	tri.lat	V14	con.bco	27	36	0.75
2085	tri.lat	V14	lar.spp	4	36	0.111111111111111
2086	tri.lat	V14	opu.sul	95	100	0.95
2086	tri.lat	V14	sim.lsp	0.1	100	1
2086	tri.lat	V14	pro.fle	4.9	100	49
2105	tri.lat	V4	sim.lsp	5	100	0.05
2105	tri.lat	V4	opu.sul	90	100	0.9
2105	tri.lat	V4	pro.fle	5	100	0.05
2113	tri.lat	V1	sph.min	0.1	100	1
2113	tri.lat	V1	opu.sul	95	100	0.95
2113	tri.lat	V1	pro.fle	4.9	100	49
2122	tri.lat	V13	opu.sul	99	100	0.99
2122	tri.lat	V13	cer.arv	1	100	0.01
2140	tri.lat	V1	cer.arv	1	200	5
2140	tri.lat	V1	pro.fle	5	200	25
2140	tri.lat	V1	opu.sul	193	200	965
2140	tri.lat	V1	sph.min	1	200	5
2151	tri.lat	V2	opu.sul	95	100	0.95
2151	tri.lat	V2	pro.fle	5	100	0.05
2160	tri.lat	V1	lar.spp	1	100	0.01
2160	tri.lat	V1	opu.sul	95	100	0.95
2160	tri.lat	V1	pro.fle	4	100	0.04
2161	tri.lat	V1	pro.fle	5	100	0.05
2161	tri.lat	V1	opu.sul	95	100	0.95
2162	tri.lat	V1	aca.ser	0.1	100	1
2162	tri.lat	V1	pro.fle	4.9	100	49
2162	tri.lat	V1	opu.sul	95	100	0.95
2166	tri.lat	V4	pro.fle	4.9	100	49
2166	tri.lat	V4	opu.sul	95	100	0.95
2166	tri.lat	V4	sph.min	0.1	100	1
2168	tri.lat	V4	pro.fle	5	100	0.05
2168	tri.lat	V4	opu.sul	95	100	0.95
2175	tri.lat	V14	sim.lsp	0.5	100	5
2175	tri.lat	V14	pro.fle	5	100	0.05
2175	tri.lat	V14	opu.sul	94	100	0.94
2175	tri.lat	V14	phr.sp1	0.5	100	5
2177	tri.lat	V14	opu.sul	95	100	0.95
2177	tri.lat	V14	cer.arv	0.1	100	1
2177	tri.lat	V14	pro.fle	4.9	100	49
2183	tri.lat	V9	pro.fle	5	100	0.05
2183	tri.lat	V9	opu.sul	95	100	0.95
2211	tri.lat	V1	opu.sul	95	100	0.95
2211	tri.lat	V1	pro.fle	4.9	100	49
2211	tri.lat	V1	sim.lsp	0.1	100	1
2213	tri.lat	V1	cer.arv	0.9	100	9
2213	tri.lat	V1	opu.sul	99	100	0.99
2213	tri.lat	V1	sph.min	0.1	100	1
2229	tri.lat	V1	cer.arv	1	100	0.01
2229	tri.lat	V1	opu.sul	98	100	0.98
2229	tri.lat	V1	sph.min	1	100	0.01
1506	xyl.ord	V4	lar.spp	102	112	0.910714285714286
1506	xyl.ord	V4	lyc.spp	10	112	0.0892857142857143
1753	xyl.ord	V2	cer.arv	7	178	0.0393258426966292
1753	xyl.ord	V2	lar.spp	1	178	0.00561797752808989
1753	xyl.ord	V2	sal.gil	15	178	0.0842696629213483
1753	xyl.ord	V2	pro.fle	91	178	0.51123595505618
1753	xyl.ord	V2	opu.sul	57	178	0.320224719101124
1753	xyl.ord	V2	zuc.pun	7	178	0.0393258426966292
1754	xyl.ord	V2	lar.spp	20	411	0.048661800486618
1754	xyl.ord	V2	tri.can	8	411	0.0194647201946472
1754	xyl.ord	V2	pro.fle	354	411	0.861313868613139
1754	xyl.ord	V2	zuc.pun	29	411	0.0705596107055961
1759	xyl.ord	V7	zuc.pun	1	159	0.00628930817610063
1759	xyl.ord	V7	lar.spp	82	159	0.515723270440252
1759	xyl.ord	V7	cap.ata	32	159	0.20125786163522
1759	xyl.ord	V7	pro.fle	40	159	0.251572327044025
1759	xyl.ord	V7	hel.sp2	2	159	0.0125786163522013
1759	xyl.ord	V7	spa.jun	2	159	0.0125786163522013
1768	xyl.ord	V6	pro.fle	157	512	0.306640625
1768	xyl.ord	V6	zuc.pun	1	512	0.001953125
1768	xyl.ord	V6	spa.jun	354	512	0.69140625
1770	xyl.ord	V8	opu.sul	2	1174	0.00170357751277683
1770	xyl.ord	V8	tri.can	85	1174	0.0724020442930153
1770	xyl.ord	V8	cap.ata	1	1174	0.000851788756388416
1770	xyl.ord	V8	sal.gil	1	1174	0.000851788756388416
1770	xyl.ord	V8	lar.spp	205	1174	0.174616695059625
1770	xyl.ord	V8	zuc.pun	34	1174	0.0289608177172061
1770	xyl.ord	V8	pro.fle	846	1174	0.7206132879046
1791	xyl.ord	V7	lar.spp	123	428	0.287383177570093
1791	xyl.ord	V7	opu.sul	8	428	0.0186915887850467
1791	xyl.ord	V7	pro.fle	285	428	0.66588785046729
1791	xyl.ord	V7	zuc.pun	9	428	0.0210280373831776
1791	xyl.ord	V7	sp.2	1	428	0.00233644859813084
1791	xyl.ord	V7	cer.arv	1	428	0.00233644859813084
1791	xyl.ord	V7	lyc.spp	1	428	0.00233644859813084
1795	xyl.ord	V10	zuc.pun	14	356	0.0393258426966292
1795	xyl.ord	V10	hoff.sp	51	356	0.143258426966292
1795	xyl.ord	V10	tri.can	71	356	0.199438202247191
1795	xyl.ord	V10	cap.ata	95	356	0.26685393258427
1795	xyl.ord	V10	sen.aph	1	356	0.00280898876404494
1795	xyl.ord	V10	pro.fle	118	356	0.331460674157303
1795	xyl.ord	V10	sal.gil	6	356	0.0168539325842697
1808	xyl.ord	V7	zuc.pun	6	289	0.0207612456747405
1808	xyl.ord	V7	cap.ata	7	289	0.0242214532871972
1808	xyl.ord	V7	pro.fle	250	289	0.865051903114187
1808	xyl.ord	V7	oen.odo	1	289	0.00346020761245675
1808	xyl.ord	V7	arj.lon	9	289	0.0311418685121107
1808	xyl.ord	V7	spa.jun	8	289	0.027681660899654
1808	xyl.ord	V7	mar.lec	1	289	0.00346020761245675
1808	xyl.ord	V7	lar.spp	7	289	0.0242214532871972
1815	xyl.ord	V6	spa.jun	87	151	0.576158940397351
1815	xyl.ord	V6	pro.fle	43	151	0.28476821192053
1815	xyl.ord	V6	lar.spp	3	151	0.0198675496688742
1815	xyl.ord	V6	lyc.spp	14	151	0.0927152317880795
1815	xyl.ord	V6	cer.arv	1	151	0.00662251655629139
1815	xyl.ord	V6	zuc.pun	2	151	0.0132450331125828
1815	xyl.ord	V6	oen.odo	1	151	0.00662251655629139
1840	xyl.ord	V12	tri.can	42	281	0.149466192170818
1840	xyl.ord	V12	zuc.pun	120	281	0.427046263345196
1840	xyl.ord	V12	pro.fle	92	281	0.327402135231317
1840	xyl.ord	V12	lyc.spp	4	281	0.0142348754448399
1840	xyl.ord	V12	lar.spp	17	281	0.0604982206405694
1840	xyl.ord	V12	oen.odo	6	281	0.0213523131672598
1845	xyl.ord	V12	pro.fle	5	100	0.05
1845	xyl.ord	V12	sim.lsp	5	100	0.05
1845	xyl.ord	V12	opu.sul	90	100	0.9
1912	xyl.ord	V12	pro.fle	250	577	0.433275563258232
1912	xyl.ord	V12	tri.can	309	577	0.535528596187175
1912	xyl.ord	V12	opu.sul	3	577	0.00519930675909879
1912	xyl.ord	V12	cer.arv	1	577	0.00173310225303293
1912	xyl.ord	V12	zuc.pun	11	577	0.0190641247833622
1912	xyl.ord	V12	oen.odo	3	577	0.00519930675909879
1915	xyl.ord	V11	tri.can	347	573	0.605584642233857
1915	xyl.ord	V11	sal.gil	48	573	0.0837696335078534
1915	xyl.ord	V11	zuc.pun	70	573	0.12216404886562
1915	xyl.ord	V11	lyc.spp	1	573	0.00174520069808028
1915	xyl.ord	V11	hoff.sp	39	573	0.0680628272251309
1915	xyl.ord	V11	pro.fle	68	573	0.118673647469459
1918	xyl.ord	V12	pro.fle	185	392	0.471938775510204
1918	xyl.ord	V12	cer.arv	6	392	0.0153061224489796
1918	xyl.ord	V12	phi.gil	2	392	0.00510204081632653
1918	xyl.ord	V12	tri.can	81	392	0.206632653061224
1918	xyl.ord	V12	opu.sul	32	392	0.0816326530612245
1918	xyl.ord	V12	lar.spp	83	392	0.211734693877551
1918	xyl.ord	V12	zuc.pun	3	392	0.0076530612244898
1919	xyl.ord	V12	zuc.pun	86	181	0.475138121546961
1919	xyl.ord	V12	opu.sul	1	181	0.00552486187845304
1919	xyl.ord	V12	tri.can	1	181	0.00552486187845304
1919	xyl.ord	V12	pro.fle	93	181	0.513812154696133
1938	xyl.ord	V11	tri.can	86	552	0.155797101449275
1938	xyl.ord	V11	cap.ata	1	552	0.00181159420289855
1938	xyl.ord	V11	zuc.pun	13	552	0.0235507246376812
1938	xyl.ord	V11	lar.spp	413	552	0.748188405797101
1938	xyl.ord	V11	pro.fle	39	552	0.0706521739130435
2038	xyl.ord	V5	cer.arv	1	111	0.00900900900900901
2038	xyl.ord	V5	hoff.sp	1	111	0.00900900900900901
2038	xyl.ord	V5	pro.fle	69	111	0.621621621621622
2038	xyl.ord	V5	zuc.pun	14	111	0.126126126126126
2038	xyl.ord	V5	tri.can	1	111	0.00900900900900901
2038	xyl.ord	V5	sal.gil	4	111	0.036036036036036
2038	xyl.ord	V5	lar.spp	18	111	0.162162162162162
2038	xyl.ord	V5	cap.ata	2	111	0.018018018018018
2038	xyl.ord	V5	sen.aph	1	111	0.00900900900900901
2039	xyl.ord	V5	cap.ata	2	1112	0.00179856115107914
2039	xyl.ord	V5	gla.sp2	21	1112	0.0188848920863309
2039	xyl.ord	V5	sp.fc	12	1112	0.0107913669064748
2039	xyl.ord	V5	tri.can	16	1112	0.0143884892086331
2039	xyl.ord	V5	lar.spp	1011	1112	0.909172661870504
2039	xyl.ord	V5	lyc.spp	1	1112	0.000899280575539568
2039	xyl.ord	V5	pro.fle	49	1112	0.0440647482014388
2041	xyl.ord	V8	lar.spp	4	121	0.0330578512396694
2041	xyl.ord	V8	lyc.spp	3	121	0.0247933884297521
2041	xyl.ord	V8	pro.fle	114	121	0.942148760330578
2042	xyl.ord	V8	sen.aph	2	273	0.00732600732600733
2042	xyl.ord	V8	zuc.pun	1	273	0.00366300366300366
2042	xyl.ord	V8	sal.gil	1	273	0.00366300366300366
2042	xyl.ord	V8	lyc.spp	1	273	0.00366300366300366
2042	xyl.ord	V8	tri.can	1	273	0.00366300366300366
2042	xyl.ord	V8	lar.spp	186	273	0.681318681318681
2042	xyl.ord	V8	cap.ata	4	273	0.0146520146520147
2042	xyl.ord	V8	pro.fle	77	273	0.282051282051282
2061	xyl.ord	V14	pro.fle	3	172	0.0174418604651163
2061	xyl.ord	V14	tri.can	144	172	0.837209302325581
2061	xyl.ord	V14	sal.gil	5	172	0.0290697674418605
2061	xyl.ord	V14	zuc.pun	20	172	0.116279069767442
2063	xyl.ord	V14	lyc.spp	198	1379	0.143582306018854
2063	xyl.ord	V14	lar.spp	100	1379	0.0725163161711385
2063	xyl.ord	V14	sen.aph	1	1379	0.000725163161711385
2063	xyl.ord	V14	tri.can	40	1379	0.0290065264684554
2063	xyl.ord	V14	pro.fle	815	1379	0.591007976794779
2063	xyl.ord	V14	zuc.pun	219	1379	0.158810732414793
2063	xyl.ord	V14	opu.sul	5	1379	0.00362581580855693
2063	xyl.ord	V14	cer.arv	1	1379	0.000725163161711385
2067	xyl.ord	V14	tri.can	173	173	1
2073	xyl.ord	V13	pro.fle	770	826	0.932203389830508
2073	xyl.ord	V13	zuc.pun	56	826	0.0677966101694915
2082	xyl.ord	V7	pro.fle	186	836	0.222488038277512
2082	xyl.ord	V7	spa.jun	206	836	0.246411483253589
2082	xyl.ord	V7	oen.odo	2	836	0.00239234449760766
2082	xyl.ord	V7	sal.gil	1	836	0.00119617224880383
2082	xyl.ord	V7	lar.spp	426	836	0.509569377990431
2082	xyl.ord	V7	zuc.pun	13	836	0.0155502392344498
2082	xyl.ord	V7	sen.aph	2	836	0.00239234449760766
2088	xyl.ord	V14	tri.can	158	467	0.338329764453961
2088	xyl.ord	V14	sal.gil	4	467	0.00856531049250535
2088	xyl.ord	V14	lar.spp	4	467	0.00856531049250535
2088	xyl.ord	V14	pro.fle	251	467	0.537473233404711
2088	xyl.ord	V14	zuc.pun	50	467	0.107066381156317
2107	xyl.ord	V1	pro.fle	493	566	0.871024734982332
2107	xyl.ord	V1	zuc.pun	16	566	0.0282685512367491
2107	xyl.ord	V1	tri.can	27	566	0.0477031802120141
2107	xyl.ord	V1	lar.spp	30	566	0.0530035335689046
2114	xyl.ord	V4	zuc.pun	1	1015	0.000985221674876847
2114	xyl.ord	V4	sim.ero	20	1015	0.0197044334975369
2114	xyl.ord	V4	cap.ata	40	1015	0.0394088669950739
2114	xyl.ord	V4	lyc.spp	16	1015	0.0157635467980296
2114	xyl.ord	V4	pro.fle	327	1015	0.322167487684729
2114	xyl.ord	V4	opu.sul	10	1015	0.00985221674876847
2114	xyl.ord	V4	sen.aph	1	1015	0.000985221674876847
2114	xyl.ord	V4	lar.spp	588	1015	0.579310344827586
2114	xyl.ord	V4	phi.gil	12	1015	0.0118226600985222
2124	xyl.ord	V2	tri.can	22	348	0.0632183908045977
2124	xyl.ord	V2	cap.ata	2	348	0.00574712643678161
2124	xyl.ord	V2	zuc.pun	1	348	0.0028735632183908
2124	xyl.ord	V2	opu.sul	15	348	0.0431034482758621
2124	xyl.ord	V2	lar.spp	164	348	0.471264367816092
2124	xyl.ord	V2	pro.fle	144	348	0.413793103448276
2138	xyl.ord	V4	opu.sul	11	132	0.0833333333333333
2138	xyl.ord	V4	lar.spp	38	132	0.287878787878788
2138	xyl.ord	V4	cap.ata	82	132	0.621212121212121
2138	xyl.ord	V4	cer.arv	1	132	0.00757575757575758
2139	xyl.ord	V1	lar.spp	170	630	0.26984126984127
2139	xyl.ord	V1	lyc.spp	1	630	0.00158730158730159
2139	xyl.ord	V1	tri.can	1	630	0.00158730158730159
2139	xyl.ord	V1	cap.ata	1	630	0.00158730158730159
2139	xyl.ord	V1	pro.fle	444	630	0.704761904761905
2139	xyl.ord	V1	zuc.pun	13	630	0.0206349206349206
2144	xyl.ord	V4	opu.sul	73	102	0.715686274509804
2144	xyl.ord	V4	tri.can	18	102	0.176470588235294
2144	xyl.ord	V4	cer.arv	4	102	0.0392156862745098
2144	xyl.ord	V4	lar.spp	4	102	0.0392156862745098
2144	xyl.ord	V4	pro.fle	2	102	0.0196078431372549
2144	xyl.ord	V4	gla.sp2	1	102	0.00980392156862745
2152	xyl.ord	V2	cer.arv	3	632	0.00474683544303797
2152	xyl.ord	V2	opu.sul	146	632	0.231012658227848
2152	xyl.ord	V2	lar.spp	1	632	0.00158227848101266
2152	xyl.ord	V2	tri.can	1	632	0.00158227848101266
2152	xyl.ord	V2	pro.fle	480	632	0.759493670886076
2152	xyl.ord	V2	spa.jun	1	632	0.00158227848101266
2153	xyl.ord	V4	lar.spp	8	150	0.0533333333333333
2153	xyl.ord	V4	tri.can	6	150	0.04
2153	xyl.ord	V4	zuc.pun	2	150	0.0133333333333333
2153	xyl.ord	V4	opu.sul	67	150	0.446666666666667
2153	xyl.ord	V4	pro.fle	64	150	0.426666666666667
2153	xyl.ord	V4	cer.arv	3	150	0.02
2156	xyl.ord	V4	zuc.pun	14	263	0.0532319391634981
2156	xyl.ord	V4	tri.can	18	263	0.0684410646387833
2156	xyl.ord	V4	opu.sul	130	263	0.494296577946768
2156	xyl.ord	V4	cer.arv	11	263	0.0418250950570342
2156	xyl.ord	V4	thy.pen	1	263	0.00380228136882129
2156	xyl.ord	V4	pro.fle	85	263	0.32319391634981
2156	xyl.ord	V4	lar.spp	4	263	0.0152091254752852
2160	xyl.ord	V1	lar.spp	1	100	0.01
2160	xyl.ord	V1	opu.sul	95	100	0.95
2160	xyl.ord	V1	pro.fle	4	100	0.04
2167	xyl.ord	V4	sal.gil	3	114	0.0263157894736842
2167	xyl.ord	V4	zuc.pun	4	114	0.0350877192982456
2167	xyl.ord	V4	opu.sul	39	114	0.342105263157895
2167	xyl.ord	V4	hoff.sp	2	114	0.0175438596491228
2167	xyl.ord	V4	lar.spp	4	114	0.0350877192982456
2167	xyl.ord	V4	pro.fle	38	114	0.333333333333333
2167	xyl.ord	V4	sen.aph	1	114	0.0087719298245614
2167	xyl.ord	V4	tri.can	21	114	0.184210526315789
2167	xyl.ord	V4	cer.arv	2	114	0.0175438596491228
